# Supplementary material for: H1N1pdm09 returns: a comparative study in Anhui, China
Source: Microbiol Spectr. 2025 Sep 8;13(10):e02218-24. doi: 10.1128/spectrum.02218-24 (PMC12502789; doi:10.1128/spectrum.02218-24)
Supplement: Table S1 — The good performance of the model. [file spectrum.02218-24-s0002.xlsx]

## Sheet: Sheet1
Supplementary File S1
Model Performance Evaluation(Cross-validation)
season	Sensitivity	Specificity	PPV	NPV	YI
2012/2013	0.756	1	1	0.934	0.756
2013/2014	0.993	0.946	0.855	0.998	0.939
2015/2016	0.938	1	1	0.983	0.938
2016/2017	0.771	0.985	0.92	0.952	0.757
2017/2018	1	0.892	0.743	1	0.892
2018/2019	1	0.929	0.806	1	0.929
Total	0.917	0.959	0.865	0.976	0.876
Screening results of parameter value
δ value	Sensitivity	Specificity	Positive predictive value	negative predictive value	positive likehood ratio	negative likehood ratio	Matthews Correlation Coefficient	Yoden's index
2	0.914863	0.951463	0.838699	0.975911	18.8488	0.0894797	0.84007	0.866326
2.1	0.900319	0.951463	0.836519	0.971911	18.5491	0.104766	0.829823	0.851782
2.2	0.900319	0.951463	0.836519	0.971911	18.5491	0.104766	0.829823	0.851782
2.3	0.867684	0.954497	0.840261	0.963168	19.0685	0.138624	0.81275	0.82218
2.4	0.867684	0.954497	0.840261	0.963168	19.0685	0.138624	0.81275	0.82218
2.5	0.867684	0.954497	0.840261	0.963168	19.0685	0.138624	0.81275	0.82218
2.6	0.855268	0.959096	0.852245	0.960035	20.909	0.150905	0.813321	0.814364
2.7	0.847818	0.965065	0.87004	0.958313	24.2685	0.157691	0.820582	0.812883
2.8	0.840014	0.970936	0.888555	0.956522	28.9027	0.164775	0.827838	0.810951
2.9	0.803122	0.972796	0.890637	0.947123	29.5219	0.202384	0.806246	0.775917
3	0.803122	0.972796	0.890637	0.947123	29.5219	0.202384	0.806246	0.775917
3.1	0.803122	0.972796	0.890637	0.947123	29.5219	0.202384	0.806246	0.775917
3.2	0.759489	0.972796	0.885076	0.936152	27.9181	0.247237	0.775483	0.732285
3.3	0.75807	0.976416	0.898654	0.936023	32.1441	0.247773	0.782981	0.734487
3.4	0.75807	0.976416	0.898654	0.936023	32.1441	0.247773	0.782981	0.734487
3.5	0.75807	0.976416	0.898654	0.936023	32.1441	0.247773	0.782981	0.734487
3.6	0.75807	0.976416	0.898654	0.936023	32.1441	0.247773	0.782981	0.734487
3.7	0.75807	0.976416	0.898654	0.936023	32.1441	0.247773	0.782981	0.734487
3.8	0.714792	0.980526	0.910117	0.925721	36.7059	0.290872	0.762348	0.695319
3.9	0.711245	0.98356	0.922688	0.925081	43.2632	0.293581	0.767485	0.694805
4	0.711245	0.98356	0.922688	0.925081	43.2632	0.293581	0.767485	0.694805
