# Supplementary material for: H1N1pdm09 returns: a comparative study in Anhui, China
Source: Microbiol Spectr. 2025 Sep 8;13(10):e02218-24. doi: 10.1128/spectrum.02218-24 (PMC12502789; doi:10.1128/spectrum.02218-24)
Supplement: Table S2 — The key parameter δ of the model. [file spectrum.02218-24-s0003.xlsx]

## Sheet: Sheet1
Supplementary File S2
Lilliefors corrected K-S test
parameter	2017/2018	2018/2019	2022/2023
df	53	53	30
Z	0.328	0.346	0.305
P	7.8484e-16	1.1527e-17	1.0291e-07
Cohort	Segment	Lower Endpoint	Upper Endpoint	WPC	Lower CI	Upper CI
2017/18 - 5 Joinpoints	1	43	49	-14.2	-60.6	10.9
2017/18 - 5 Joinpoints	2	49	52	224.2*	106	338.4
2017/18 - 5 Joinpoints	3	52	3	45.0*	29.3	55.3
2017/18 - 5 Joinpoints	4	3	10	-5.1*	-7.3	-3.5
2017/18 - 5 Joinpoints	5	10	19	-35.9*	-42.9	-31.6
2017/18 - 5 Joinpoints	6	19	42	0.2	-4.2	5.8
2018/19 - 4 Joinpoints	1	43	2	59.5*	53.6	75
2018/19 - 4 Joinpoints	2	2	7	1.3	-1.3	5.4
2018/19 - 4 Joinpoints	3	7	10	-21.0*	-26.9	-12.9
2018/19 - 4 Joinpoints	4	10	15	-53.4*	-62.8	-47.2
2018/19 - 4 Joinpoints	5	15	42	0.1	-3.7	4.4
2022/23 - 4 Joinpoints	1	43	4	0.1	-12.8	9.9
2022/23 - 4 Joinpoints	2	4	7	376.4*	253.4	545.8
2022/23 - 4 Joinpoints	3	7	12	-3.7*	-6.2	-0.4
2022/23 - 4 Joinpoints	4	12	16	-24.9*	-29.1	-19.1
2022/23 - 4 Joinpoints	5	16	19	-50.6*	-65.8	-41.9
*indicates that the Weekly Percent Change (WPC) is greater than zero at the alpha = 0.05 level.
