# Supplementary material for: H1N1pdm09 returns: a comparative study in Anhui, China
Source: Microbiol Spectr. 2025 Sep 8;13(10):e02218-24. doi: 10.1128/spectrum.02218-24 (PMC12502789; doi:10.1128/spectrum.02218-24)
Supplement: Table S3 — Lilliefors corrected K-S test results. [file spectrum.02218-24-s0004.xlsx]

## Sheet: Sheet1
Supplementary File S3
Red represents variations in antigenic epitopes, blue represents variations in receptor binding sites, and green indicates positions considered both antigenic epitopes and receptor binding sites.
2017/18	2018/19	2022/23
S74R(18,62.07%)	S74R(42,100.00%)	S74R(32,100.00%)
S164T(18,62.07%)	S164T(42,100.00%)	N129D(32,100.00%)
I295V(18,62.07%)	I295V(42,100.00%)	S164T(32,100.00%)
S183P(13,44.83%)	S183P(30,71.43%)	S183P(32,100.00%)
T256I(12,41.38%)	N129D(25,59.52%)	T185I(32,100.00%)
I324V(9,31.03%)	T185I(25,59.52%)	I295V(32,100.00%)
I116M(2,6.90%)	N260D(25,59.52%)	K54Q(31,96.88%)
N38D(1,3.45%)	T120A(9,21.43%)	K130N(31,96.88%)
S83Y(1,3.45%)	D14E(6,14.29%)	N156K(31,96.88%)
N84S(1,3.45%)	L161I(6,14.29%)	L161I(31,96.88%)
V152T(1,3.45%)	I404M(6,14.29%)	A186T(31,96.88%)
N162S(1,3.45%)	K504R(4,9.52%)	Q189E(31,96.88%)
V173I(1,3.45%)	L233I(2,4.76%)	V250A(31,96.88%)
A195T(1,3.45%)	M257I(2,4.76%)	R259K(31,96.88%)
A215G(1,3.45%)	V26I(1,2.38%)	N260D(31,96.88%)
T216I(1,3.45%)	V47L(1,2.38%)	K308R(31,96.88%)
A261S(1,3.45%)	S106N(1,2.38%)	I418V(31,96.88%)
V272I(1,3.45%)	S121N(1,2.38%)	E506D(31,96.88%)
H273Q(1,3.45%)	A139T(1,2.38%)	E224S(18,56.25%)
A285S(1,3.45%)	A141T(1,2.38%)	E224A(13,40.62%)
I418V(1,3.45%)	K171R(1,2.38%)	P137S(3,9.38%)
E447G(1,3.45%)	D187A(1,2.38%)	V152I(2,6.25%)
E491G(1,3.45%)	Q189E(1,2.38%)	N444S(2,6.25%)
K499R(1,3.45%)	A195T(1,2.38%)	V47I(1,3.12%)
I500V(1,3.45%)	E224K(1,2.38%)	A48S(1,3.12%)
D501E(1,3.45%)	T256I(1,2.38%)	A48T(1,3.12%)
I510T(1,3.45%)	G264S(1,2.38%)	A73T(1,3.12%)
	K302E(1,2.38%)	A141V(1,3.12%)
	S359T(1,2.38%)	K142R(1,3.12%)
	T372V(1,2.38%)	D187N(1,3.12%)
	R450K(1,2.38%)	T216A(1,3.12%)
	N451T(1,2.38%)	D222G(1,3.12%)
	N455T(1,2.38%)	N260E(1,3.12%)
	K488R(1,2.38%)	T277A(1,3.12%)
	K494N(1,2.38%)	E356D(1,3.12%)
		A362T(1,3.12%)
		N451H(1,3.12%)
		K504R(1,3.12%)
		V527A(1,3.12%)
